# Supplementary material for: Using Machine Learning Techniques to Predict MACE in Very Young Acute Coronary Syndrome Patients
Source: Diagnostics (Basel). 2022 Feb 6;12(2):422. doi: 10.3390/diagnostics12020422 (PMC8870965; doi:10.3390/diagnostics12020422)
Supplement: Supplementary file 1 [file diagnostics-12-00422-s001.zip]

Archive with 1 entries (1 files):
- diagnostics-1550945-supplementary.pdf
